# Supplementary material for: An Investigation of Dairy Cattle Welfare in Commercial Iranian Farms: Results from Animal- and Stockperson-Based Measures
Source: Animals (Basel). 2025 Jan 27;15(3):359. doi: 10.3390/ani15030359 (PMC11815728; doi:10.3390/ani15030359)
Supplement: Supplementary file 1 [file animals-15-00359-s001.zip]

Archive with 1 entries (1 files):
- animals-3349053-supplementary.pdf
